# Supplementary material for: Influence of Roll Speed during Roll Compaction and Its Effect on the Prediction of Ribbon Solid Fraction
Source: Pharmaceutics. 2022 Nov 7;14(11):2399. doi: 10.3390/pharmaceutics14112399 (PMC9694291; doi:10.3390/pharmaceutics14112399)
Supplement: Supplementary file 1 [file pharmaceutics-14-02399-s001.zip]

Archive with 1 entries (1 files):
- pharmaceutics-2000449-supplementary.pdf
